# Supplementary material for: Preparation of mitochondria to measure superoxide flashes in angiosperm flowers
Source: PeerJ. 2019 Apr 11;7:e6708. doi: 10.7717/peerj.6708 (PMC6462395; doi:10.7717/peerj.6708)
Supplement: Data S6 [file peerj-07-6708-s008.xlsx]

## Sheet: succ
Y
54.8281
57.7808
55.6899
62.1932
51.2941
54.0849
55.0996
59.4451
56.302	average
3.39664	SE

## Sheet: succ+ADP
Y
37.823
31.7223
32.8816
32.7916
30.4934
33.061
36.2861
33.6408
33.5875	average
2.38105	SE

## Sheet: succ+FCCP
Y
16.8834
19.5446
17.4863
27.7066
17.6182
24.1107
23.6015
19.1527
32.0129
22.013	average
5.24082	SE

## Sheet: final
X	Y
succ	54.8281
succ	57.7808
succ	55.6899
succ	62.1932
succ	51.2941
succ	54.0849
succ	55.0996
succ	59.4451
succ+ADP	37.823
succ+ADP	31.7223
succ+ADP	32.8816
succ+ADP	32.7916
succ+ADP	30.4934
succ+ADP	33.061
succ+ADP	36.2861
succ+ADP	33.6408
succ+FCCP	16.8834
succ+FCCP	19.5446
succ+FCCP	17.4863
succ+FCCP	27.7066
succ+FCCP	17.6182
succ+FCCP	24.1107
succ+FCCP	23.6015
succ+FCCP	19.1527

## Sheet: fluorescence
X	Y
succ	45.3421		53.0309	average
succ	38.3684		15.5396	SE
succ	46.0513
succ	51.0541
succ	30.8421
succ	45.6316
succ	45.7895
succ	32.9487
succ	54.7027
succ	60.1892
succ	54.5946
succ	50.2973
succ	67.7568
succ	37.1892
succ	42.8947
succ	34.5405
succ	91
succ	63.25
succ	48.4595
succ	57.1111
succ	71.3513
succ	39.1111
succ	39.1667
succ	44.8649
succ	87.1944
succ	46.6944
succ	47.7568
succ	35.9744
succ	34.7895
succ	56
succ	37.4444
succ	39.0769
succ	66.4571
succ	71.7143
succ	49.3889
succ	38.4211
succ	76.5833
succ	34.3143
succ	72.4118
succ	43.6667
succ	72.3429
succ	56.7059
succ	43.8
succ	38.6
succ	72.2286
succ	58.6471
succ	52.3636
succ	65.9412
succ	39.2941
succ	39.5429
succ	49.6364
succ	79.5152
succ	79.8529
succ	46
succ	71.0909
succ	66.0606
succ	72.4242
succ	41.7812
succ	42.1562
succ	39.5455
succ	38.875
succ	37.2121
succ	34.5
succ	45.5312
succ	51.4375
succ	41.2812
succ	49.7419
succ	53.2812
succ	43.3125
succ	37.9032
succ	56.6129
succ	35
succ	56.5333
succ	40.2333
succ	37.9333
succ	55.4
succ	64.1333
succ	51.9667
succ	46.1333
succ	54.1333
succ	68.9333
succ	66.7333
succ	43.3448
succ	65.4667
succ	86.6
succ	48.3793
succ	64.7931
succ	58
succ	71.7857
succ	99.0714
succ	35.1724
succ	93.8929
succ	34.6333
succ	60.25
succ	60.3214
succ	34.6786
succ	67.8214
succ	33.9286
succ	71.6071
succ	61.2222
succ	40.4074
succ+ADP	18.4423		28.6846	average
succ+ADP	23.5192		15.3196	SE
succ+ADP	40.7451
succ+ADP	31
succ+ADP	18.5102
succ+ADP	18
succ+ADP	16.4706
succ+ADP	19.8163
succ+ADP	54.1633
succ+ADP	23.7959
succ+ADP	22.7551
succ+ADP	29.4583
succ+ADP	18.2245
succ+ADP	15.125
succ+ADP	18.4375
succ+ADP	22.8085
succ+ADP	30.9375
succ+ADP	36.7872
succ+ADP	40.1064
succ+ADP	89.6809
succ+ADP	18
succ+ADP	27.5745
succ+ADP	18.6087
succ+ADP	25
succ+ADP	17.1556
succ+ADP	96.5
succ+ADP	16.3261
succ+ADP	34.125
succ+ADP	16.9792
succ+ADP	19.4348
succ+ADP	14.7609
succ+ADP	17.9792
succ+ADP	22.6364
succ+ADP	19.3778
succ+ADP	48.5909
succ+ADP	33.1818
succ+ADP	20.0208
succ+ADP	20.5455
succ+ADP	20.9773
succ+ADP	18.0217
succ+ADP	55.7727
succ+ADP	18.0444
succ+ADP	19.9767
succ+ADP	54.7857
succ+ADP	20
succ+ADP	15.881
succ+ADP	18.4651
succ+ADP	57.5952
succ+ADP	18.9286
succ+ADP	24.5476
succ+ADP	58.5714
succ+ADP	45.4286
succ+ADP	40.0732
succ+ADP	22.8372
succ+ADP	43.6829
succ+ADP	23.8049
succ+ADP	16.5122
succ+ADP	20.8571
succ+ADP	62.25
succ+ADP	25.9
succ+ADP	45.6154
succ+ADP	15.0513
succ+ADP	36.3684
succ+ADP	42.1579
succ+ADP	21.8158
succ+ADP	15.4359
succ+ADP	24.4211
succ+ADP	47.9189
succ+ADP	20
succ+ADP	22.5946
succ+ADP	23
succ+ADP	23.7297
succ+ADP	46.8108
succ+ADP	22.8378
succ+ADP	52.027
succ+ADP	23.9167
succ+ADP	21.8889
succ+ADP	45.7222
succ+ADP	41.0833
succ+ADP	21.9722
succ+ADP	17.1111
succ+ADP	17.1622
succ+ADP	24.6857
succ+ADP	21.5
succ+ADP	17.6571
succ+ADP	18.5
succ+ADP	37.4857
succ+ADP	21.9714
succ+ADP	18.1429
succ+ADP	24.5714
succ+ADP	19.2647
succ+ADP	64.1765
succ+ADP	29.7353
succ+ADP	50.1389
succ+ADP	23.7353
succ+ADP	16.0857
succ+ADP	17.6857
succ+ADP	19.4118
succ+ADP	19.1765
succ+ADP	19.4706
succ+ADP	22.4118
succ+ADP	21.697
succ+ADP	26.9394
succ+ADP	25.2424
succ+ADP	25.0606
succ+FCCP	5.73256		7.76747	average
succ+FCCP	7.9875		3.1713	SE
succ+FCCP	5.68421
succ+FCCP	13.7429
succ+FCCP	11.0294
succ+FCCP	5.54412
succ+FCCP	6.8169
succ+FCCP	5.50769
succ+FCCP	9.27273
succ+FCCP	6.7619
succ+FCCP	6.96721
succ+FCCP	11.127
succ+FCCP	5.35
succ+FCCP	6.62903
succ+FCCP	6.8871
succ+FCCP	5.1017
succ+FCCP	12.7931
succ+FCCP	6.27119
succ+FCCP	5.16393
succ+FCCP	10.2321
succ+FCCP	7.50877
succ+FCCP	10.5345
succ+FCCP	4.72727
succ+FCCP	11.5741
succ+FCCP	6.73684
succ+FCCP	7.90741
succ+FCCP	15.1509
succ+FCCP	6.58491
succ+FCCP	8.90909
succ+FCCP	12.14
succ+FCCP	10.4082
succ+FCCP	7.34
succ+FCCP	14.375
succ+FCCP	6.73077
succ+FCCP	6.8125
succ+FCCP	6
succ+FCCP	6.52083
succ+FCCP	7.53191
succ+FCCP	6.0625
succ+FCCP	6.10638
succ+FCCP	4.61702
succ+FCCP	4.22
succ+FCCP	9.42553
succ+FCCP	6.69388
succ+FCCP	10.0435
succ+FCCP	4.73913
succ+FCCP	11.1304
succ+FCCP	7.88889
succ+FCCP	9.54546
succ+FCCP	13.8478
succ+FCCP	12.3864
succ+FCCP	6.71111
succ+FCCP	5.59091
succ+FCCP	7.54545
succ+FCCP	8.45454
succ+FCCP	6.77778
succ+FCCP	4.5
succ+FCCP	5.53191
succ+FCCP	8.27273
succ+FCCP	5.90698
succ+FCCP	4.16279
succ+FCCP	5
succ+FCCP	9.09302
succ+FCCP	4.04545
succ+FCCP	4.67442
succ+FCCP	8.2093
succ+FCCP	4.52381
succ+FCCP	4.11905
succ+FCCP	9
succ+FCCP	7.69767
succ+FCCP	7.04762
succ+FCCP	14.2619
succ+FCCP	14.8537
succ+FCCP	10
succ+FCCP	3.22727
succ+FCCP	3.95349
succ+FCCP	20
succ+FCCP	6.225
succ+FCCP	7.17073
succ+FCCP	4.475
succ+FCCP	6.475
succ+FCCP	14.2
succ+FCCP	5.53658
succ+FCCP	5.67442
succ+FCCP	7.775
succ+FCCP	4.6
succ+FCCP	6.7619
succ+FCCP	9.89744
succ+FCCP	6.07692
succ+FCCP	6.12821
succ+FCCP	7.47368
succ+FCCP	6.05263
succ+FCCP	4.23684
succ+FCCP	4.60526
succ+FCCP	6.76316
succ+FCCP	8.55556
succ+FCCP	5.37037
succ+FCCP	15.8077
succ+FCCP	5.46154
succ+FCCP	9.46154
