# Supplementary material for: Preparation of mitochondria to measure superoxide flashes in angiosperm flowers
Source: PeerJ. 2019 Apr 11;7:e6708. doi: 10.7717/peerj.6708 (PMC6462395; doi:10.7717/peerj.6708)
Supplement: Data S7 [file peerj-07-6708-s009.xlsx]

## Sheet: petal
	X
	505.016
	565.914
	512.007
	518.066
	541.86
	557.764
	600.265
	585.512
	643.576
	647.248
	493.33
	437.468
	531.033
	534.745
	500
average	544.92
SE	56.9764

## Sheet: style
	X
	1093.45
	804.721
	1047.3
	1114.83
	1152.29
	799.083
	1031.88
	1070.49
	872.503
	885.175
	1181.15
	1159.17
	973.042
	1067.56
	883.88
average	1009.1
SE	130.099

## Sheet: final
X	Y
petal	505.016
petal	565.914
petal	512.007
petal	518.066
petal	541.86
petal	557.764
petal	600.265
petal	585.512
petal	643.576
petal	647.248
petal	493.33
petal	437.468
petal	531.033
petal	534.745
petal	500
style	1093.45
style	804.721
style	1047.3
style	1114.83
style	1152.29
style	799.083
style	1031.88
style	1070.49
style	872.503
style	885.175
style	1181.15
style	1159.17
style	973.042
style	1067.56
style	883.88
