# Supplementary material for: Preparation of mitochondria to measure superoxide flashes in angiosperm flowers
Source: PeerJ. 2019 Apr 11;7:e6708. doi: 10.7717/peerj.6708 (PMC6462395; doi:10.7717/peerj.6708)
Supplement: Data S9 — Respiratory function and viability of isolated mitochondria. [file peerj-07-6708-s011.xlsx]

## Sheet: mag t
time-consumption	method A	method B
(h)	0.9	4.5
	1.1	4.3
	1	4.4
	0.9	4.6
	1.1	4.9
	1.2	4.8
average	1.03333	4.58333
SE	0.121106	0.231661

## Sheet: lotus t
time-consumption	method A	method B
	1.2	5.5
	1.1	5.3
	0.9	5
	1.3	5.1
	1.1	5.2
	1.2	5.6
average	1.13333	5.28333
SE	0.136626	0.231661

## Sheet: mag m
sample-consumption	method A	method B
	0.3	46.1
	0.5	43.7
	0.4	45.6
	0.6	39.6
	0.4	40.5
	0.6	33.9
average	0.466667	41.5667
SE	0.121106	4.58592

## Sheet: lotus m
sample-consumption	method A	method B
	1.5	50.1
	1.1	40.3
	1.2	43.6
	1.3	45.2
	1.2	39.7
	1.1	44.6
average	1.23333	43.9167
SE	0.150555	3.77646

## Sheet: final
time-consumption	method A	method B				sample-consumption	method A	method B
(h)	1.2	5.5				(g)	0.3	46.1
	1.1	5.3					0.5	43.7
	0.9	5					0.4	45.6
	1.3	5.1					0.6	39.6
	1.1	5.2					0.4	40.5
	1.2	5.6					0.6	33.9
average	1.13333	5.28333					0.466667	41.5667
SE	0.136626	0.231661					0.121106	4.58592
